# Supplementary material for: Associated factors, barriers, and interventions to promote physical activity and reduce sedentary time in academics: a systematic review
Source: BMC Public Health. 2025 Aug 13;25:2753. doi: 10.1186/s12889-025-24092-2 (PMC12344990; doi:10.1186/s12889-025-24092-2)
Supplement: Supplementary file 7 — Supplementary Material 7. [file 12889_2025_24092_MOESM7_ESM.xlsx]

## Sheet: Sheet1
APA 7th	Vancouver
Almhdawi 2021	57
Brett 2017	65
Brinthaupt 2010	35
Cruz-Ausejo 2023	61
Dawson 2008	50
Demuth 2019	66
Diallo 2019	58
Dias 2017	45
Fountaine 2014	26
Freitas 2020	5
Galof 2021	62
Giurgiu 2019	41
Haines 2007	36
Hariyanto 2023	53
Headley 2018	27
Higham 2023	42
Howie 2021	37
Hu 2021	51
Hudgins 2024	11
Jones 2023	28
Khubchandani 2009	29
Kirk 2012	48
Kwiecień‑Jaguś 2021	67
Leininger 2015	30
Lopez-Olivares 2021	63
Mohammadi 2016	56
Mohan 2015	60
Motevalli 2023	43
Moueleu Ngalagou 2019	47
Omondi 2007	59
Opdenacker 2008	44
ÖZcan 2021	6
Özdinç 2019	38
Pérussee-Lachance 2010	49
Pirincci 2008	39
Redondo-Flórez 2020	64
Schmelling 1985	31
Shahlaee 2022	54
Soares 2019	46
Sobhanian 2020	55
Terzano 2011	32
Whipple 2008	33
Wilkerson 2019	34
Yildiz 2023	4
Yorulmaz 2022	40
Zenbaba 2022	52
